# Supplementary material for: Balancing Care and Sacrifice: Lived Experiences and Support Needs of Primary Caregivers in Pediatric Chronic Pain Across Canada and Australia
Source: Children (Basel). 2025 Jul 10;12(7):911. doi: 10.3390/children12070911 (PMC12293230; doi:10.3390/children12070911)
Supplement: Supplementary file 1 [file children-12-00911-s001.zip]

Archive with 1 entries (1 files):
- children-3710396-supplementary.pdf
